# Supplementary material for: A suggested data structure for transparent and repeatable reporting of bibliographic searching
Source: Campbell Syst Rev. 2022 Nov 23;18(4):e1288. doi: 10.1002/cl2.1288 (PMC9682961; doi:10.1002/cl2.1288)
Supplement: Supplementary file 1 — Supporting Information 1. [file CL2-18-e1288-s002.xlsx]

## Sheet: Intro
Search strategy repository draft data structure items
Project leaders:	Neal R Haddaway and Melissa Rethlefsen
Contact:	neal.haddaway@sei.org
Link to proposal:	https://docs.google.com/document/d/1qi1U6gvsGVIOFsFuw6gviDM5wMNVcsOrje39FzHM38g/edit?usp=sharing
This workbook will be used to generate a final set of data items that can be used to describe a search strategy in full and transparently. The items will be used as a set of recommendations for the backend, underlying data structure for the CABI search strategy repository.
The worksheet named 'Glossary' contains descriptions of terms commonly referred to in academic searching.

## Sheet: Candidate data items
proposed by	type	order	item	example	description	compulsory/optional	comments	Advisory Group Notes
NRH	meta-data	1	authors	"name": "Seedre, M" "ORCID": "0000-0002-3635-6354" "email": "m.seedre@mail.com" "name": "Felton, A" "name": "Lindbladh, M"	Names and ORCID identifiers for all authors	compulsory	names compulsory, ORDIC identifiers optional
NRH	search action	2	data entry date	“data_entry:” “2021.03.02”	Date the search strategy was deposited in the archive	compulsory	Can be populated automatically on entry storage
NRH	search action	2	strategy export date	“strategy_exported”: “2021.03.02”	Date the search strategy was extracted from the platform. Predominantly just relevant for automatically exported search histories	optional (unless exported directly)	Can be populated automatically if export date provided in search history file
NRH	search action	2	search conduct date	“search_conducted:” “2020.01.01”	Date the search was conducted	optional (unless linked to a DOI (protocol or final review))	Can be populated automatically if export contains search conduct date in search history file
NRH	search action	2	search update date	“search_updated:” “2021.02.01”	Date the search was updated (if applicable)	optional
NRH	meta-data	3	description	"single search string"	Single search string entry or multiple search string entry (ie strategy): "single search string", "multi-string search strategy"	compulsory	Searches with only one search string are parent-level entries, but entries with multiple search strings are classed as child entries to a parent (strategy) entry
NRH	meta-data	3	string name	"final"	Short descriptive tag given to the parent or child strings for internal purposes	optional	e.g. 'intervention' for a substring composed of intervention terms
NRH	meta-data	4	keywords	"Alternative forest management", "Even-aged silviculture", "Uneven-aged silviculture", "Partial harvest", "Selection harvest", "Clear cut", "Clear fell"	Optional keywords (comma separated), eg from the review protocol or final report. Additional terms used to find the search string	optional
NRH	associated dois	5	'child' DOI	"10.5438/67dgh-t5666oop"	DOI for any child entries, for example for specific databases or search blocks	optional	Only available if this is a parent entry
NRH	associated dois	6	'parent' DOI	"10.5438/67dgh-t56-78p"	DOI for the parent entry, for example the overarching search strategy	optional	Only available if this is a child entry
NRH	resource used	7	provider/owner	“Clarivate”	Owner/publisher of the database	compulsory	Can be populated from a list of databases/platforms, or automatically if search history file exported. Only available if this is a single database entry or child entry
NRH	resource used	7	platform	“Web of Science”	Platform the database was accessed through	compulsory	Can be populated from a list of databases/providers, or automatically if search history file exported. Only available if this is a single database entry or child entry
NRH	resource used	7	database	“Social Sciences Citation Index (SSCI)”	Database/index name	compulsory	Can be populated from a list of providers/platforms, or automatically if search history file exported. Only available if this is a single database entry or child entry
NRH	resource used	7	subscriber	“Stockholms universitet”	Name of institution providing subscription to the searcher	optional	Can be populated automatically if search history file exported. Only available if this is a single database entry or child entry
NRH	search string	8	search_string	“TS=(clear-cut* OR clearcut* OR clearfell* OR clear-fell* OR “clear fell*” OR even-aged OR uneven-aged) AND (forest* OR tree*)”	Search string	compulsory	Can be populated automatically from search history export
NRH	search string	8	search_fields	“TS”	Field(s) searched	optional	Can be populated automatically from search history export. Optional if this is specified in the search string itself.
NRH	search settings	9	year_from	“1945”	First accessible year within the database	optional	State 'unknown' if not known. Can be populated automatically from search history export
NRH	search settings	9	year_to	“2021”	Last accessible year within the database	optional	State 'unknown' if not known. Can be populated automatically from search history export
NRH	search settings	9	time_span	“time_span:” “null”	Time span limitations applied	optional	Can be populated automatically from search history export
NRH	search settings	9	language	“language:” “en”	Language limitations applied	optional	Can be populated automatically from search history export
NRH	search settings	9	settings	“lemmatization:” “on”, “spellchecking:” “Suggest”,	Other settings, including content restrictions (e.g. excluding conference proceedings)	optional	Can be populated automatically from search history export
NRH	quality appraisal	10	appraisal	"appears in published protocol"	Optional categorical description of the type of search: "exploratory search", "appears in published protocol", "appears in published review", "peer-reviewed", "validated against benchmark articles" (multiple choices acceptible)	optional
NRH	quality appraisal	10	validation report	"10.5438/67dgh-t56-78b"	Optional DOI for manuscript describing validation of the search string	optional
NRH	narrative	11	description	"The search was conducted as part of a systematic review, developed during the publication of a protocol ([link]) and finalised during conduct of a systematic review ([link])"	Optional description of the context of the search	optional
NRH	meta-data	12	review question	"What is the impact of continuous cover forestry compared to clearcut forestry on stand-level biodiversity in boreal and temperate forests?"	The review question of focus for the search strategy	optional
NRH	associated dois	13	linked review protocol/registered report	"10.1186/s13750-018-0138-y"	DOI for the protocol or registered report outlining the planned search methods	optional
NRH	associated dois	13	linked final review document	"10.5438/55e-987-a5-t5c0"	DOI for the final review document describing the search methods used	optional

## Sheet: NEW Candidate data items
proposed by	type	order	item	example	description	compulsory/optional	comments	Advisory Group Notes	Modifications
NRH	meta-data	1	authors	"name": "Seedre, M" "ORCID": "0000-0002-3635-6354" "email": "m.seedre@mail.com" "name": "Felton, A" "name": "Lindbladh, M"	Identifying information for all authors (name is compulsory, ORCID and email are optional)	compulsory	names compulsory, email and ORDIC identifiers optional
NRH	search action	2	data entry date	“data_entry:” “2021.03.02”	Date the search strategy was deposited in the archive (YYYY.MM.DD)	compulsory	Can be populated automatically on entry storage
NRH	search action	2	strategy export date	“strategy_exported”: “2021.03.02”	Date the search strategy was extracted from the platform. Predominantly just relevant for automatically exported search histories (YYYY.MM.DD)	optional (unless exported directly)	Can be populated automatically if export date provided in search history file
NRH	search action	2	search conduct date	“search_conducted:” “2020.01.01”	Date the search was conducted (YYYY.MM.DD)	optional (unless linked to a DOI (protocol or final review))	Can be populated automatically if export contains search conduct date in search history file
NRH	search action	2	search update date(s)	“search_updated_1” “2021.02.01”	Date(s) the search was updated (if applicable) (YYYY.MM.DD)	optional			Allow for multiple update dates
NRH	meta-data	3	search string type	"single search string"	Single search string entry or multiple search string entry (ie strategy): "single search string", "multi-string search strategy"	compulsory	Searches with only one search string are parent-level entries, but entries with multiple search strings are classed as child entries to a parent (strategy) entry		Changed item name from 'description'
NRH	meta-data	3	string name	"final"	Short descriptive tag given to the parent or child strings for internal purposes	optional	e.g. 'intervention' for a substring composed of intervention terms
NRH	meta-data	4	keywords	"Alternative forest management", "Even-aged silviculture", "Uneven-aged silviculture", "Partial harvest", "Selection harvest", "Clear cut", "Clear fell"	Optional keywords (comma separated), eg from the review protocol or final report. Additional terms used to find the search string	optional
NRH	associated dois	5	related search records	"10.5438/67dgh-t5666oop"	DOI for any child entries, for example for specific databases or search blocks	optional	Only available if this is a parent entry		Suggest we rename this 'linked substring entries'
NRH	associated dois	6	overview entry for this substring	"10.5438/67dgh-t56-78p"	DOI for the parent entry, for example the overarching search strategy	optional	Only available if this is a child entry		Suggest we rename this 'overview entry for this substring'
			influential search histories	"10.1079/searchRxiv/20210426080"	DOI(s) for any records that were influential in developing this search (not including child/parent records)	optional			Additional item from Kate Nyhan
NRH	resource used	7	provider/owner	“Clarivate”	Owner/publisher of the database	compulsory	Can be populated from a list of databases/platforms, or automatically if search history file exported. Only available if this is a single database entry or child entry		Field removed
NRH	resource used	7	platform	“Web of Science”	Platform the database was accessed through	compulsory	Can be populated from a list of databases/providers, or automatically if search history file exported. Only available if this is a single database entry or child entry
NRH	resource used	7	database	“Social Sciences Citation Index (SSCI)”	Database/index name	compulsory	Can be populated from a list of providers/platforms, or automatically if search history file exported. Only available if this is a single database entry or child entry
NRH	resource used	7	subscriber	“Stockholms universitet”	Name of institution providing subscription to the searcher	optional	Can be populated automatically if search history file exported. Only available if this is a single database entry or child entry		Consider removing
NRH	search string	8	search string/strategy	“TS=(clear-cut* OR clearcut* OR clearfell* OR clear-fell* OR “clear fell*” OR even-aged OR uneven-aged) AND (forest* OR tree*)” "management block": "clear-cut* OR clearcut* OR clearfell* OR clear-fell* OR “clear fell*” OR even-aged OR uneven-aged)" "forest block": "forest* OR tree*"	Search string/strategy. Can be either provided just as a complete string as entered into a platform's search function or supplemented by following the full string with a JSON format character string designating a series of named search blocks (see the example).	compulsory	Can be populated automatically from search history export
NRH	search string	8	search fields	“TS”	Field(s) searched	optional	Can be populated automatically from search history export. Optional if this is specified in the search string itself.
NRH	search settings	9	database time coverage from	“1945.01.01”	First accessible date within the database (YYYY.MM.DD)	optional	State 'unknown' if not known. Can be populated automatically from search history export
NRH	search settings	9	database time coverage to	“2021.12.31”	Last accessible date within the database (YYYY.MM.DD)	optional	State 'unknown' if not known. Can be populated automatically from search history export
NRH	search settings	9	date limitations	“time_span:” “null”	Time span limitations applied	optional	Can be populated automatically from search history export
NRH	search settings	9	language	“language:” “en”	Language limitations applied	optional	Can be populated automatically from search history export
NRH	search settings	9	settings	“lemmatization:” “on”, “spellchecking:” “Suggest”,	Other settings, including content restrictions (e.g. excluding conference proceedings)	optional	Can be populated automatically from search history export
NRH	quality appraisal	10	quality assurance	"appears in published protocol"	Optional categorical description of the type of search: "exploratory search", "appears in published protocol", "appears in published review", "peer-reviewed", "validated against benchmark articles" (multiple choices acceptable)	optional	Multiple choice		Changed to multiple choice, renamed from 'appraisal'
NRH	quality appraisal	10	validation report	"10.5438/67dgh-t56-78b"	Optional DOI, citation, or URL for manuscript describing validation of the search string	optional
			peer review	"10.5438/67dgh-t56-78b"	Optional URL of public peer-review comments on the search strategy	optional			Suggested additional item by Kate Nyhan
NRH	narrative	11	description	"The search was conducted as part of a systematic review, developed during the publication of a protocol ([link]) and finalised during conduct of a systematic review ([link])"	Optional description of the context of the search	optional
NRH	meta-data	12	review question	"What is the impact of continuous cover forestry compared to clearcut forestry on stand-level biodiversity in boreal and temperate forests?"	The review question of focus for the search strategy	optional
			review type	"Systematic review"	Optional, one of the following: "systematic review", "systematic map", "scoping review", "rapid review", "other literature review"				Added field
NRH	associated dois	13	linked review protocol/registered report	"10.1186/s13750-018-0138-y"	DOI, citation, or URL for the protocol or registered report outlining the planned search methods	optional			DOI replaced with 'DOI, citation, or URL'
NRH	associated dois	13	linked final review document	"10.5438/55e-987-a5-t5c0"	DOI, citation, or URL for the final review document describing the search methods used	optional			DOI replaced with 'DOI, citation, or URL'

## Sheet: FINAL Candidate data items
proposed by	type	order	item	example	description	compulsory/optional	comments	Advisory Group Notes
NRH	meta-data	1	authors	"name": "Seedre, M" "ORCID": "0000-0002-3635-6354" "email": "m.seedre@mail.com" "name": "Felton, A" "name": "Lindbladh, M"	Identifying information for all authors (name is compulsory, ORCID and email are optional)	compulsory	names compulsory, email and ORDIC identifiers optional
NRH	search action	2	data entry date	“data_entry:” “2021.03.02”	Date the search strategy was deposited in the archive (YYYY.MM.DD)	compulsory	Can be populated automatically on entry storage
NRH	search action	2	strategy export date	“strategy_exported”: “2021.03.02”	Date the search strategy was extracted from the platform. Predominantly just relevant for automatically exported search histories (YYYY.MM.DD)	optional (unless exported directly)	Can be populated automatically if export date provided in search history file
NRH	search action	2	search conduct date	“search_conducted:” “2020.01.01”	Date the search was conducted (YYYY.MM.DD)	optional (unless linked to a DOI (protocol or final review))	Can be populated automatically if export contains search conduct date in search history file
NRH	search action	2	search update date(s)	“search_updated_1” “2021.02.01”	Date(s) the search was updated (if applicable) (YYYY.MM.DD)	optional
NRH	meta-data	3	string name	"final"	Short descriptive tag given to the parent or child strings for internal purposes	optional	e.g. 'intervention' for a substring composed of intervention terms
NRH	meta-data	4	keywords	"Alternative forest management", "Even-aged silviculture", "Uneven-aged silviculture", "Partial harvest", "Selection harvest", "Clear cut", "Clear fell"	Optional keywords (comma separated), eg from the review protocol or final report. Additional terms used to find the search string	optional
NRH	associated dois	5	Related search records	"10.5438/67dgh-t5666oop"	DOI for any child entries, for example for specific databases or search blocks	optional	Only available if this is a parent entry
NRH	associated dois	6	overview entry for this substring	"10.5438/67dgh-t56-78p"	DOI for the parent entry, for example the overarching search strategy	optional	Only available if this is a child entry
			influential search histories (references)	"10.1079/searchRxiv/20210426080"	DOI(s) for any records that were influential in developing this search (not including child/parent records)	optional
NRH	resource used	7	platform	“Web of Science”	Platform the database was accessed through	compulsory	Can be populated from a list of databases/providers, or automatically if search history file exported. Only available if this is a single database entry or child entry
NRH	resource used	7	database	“Social Sciences Citation Index (SSCI)”	Database/index name	compulsory	Can be populated from a list of providers/platforms, or automatically if search history file exported. Only available if this is a single database entry or child entry
NRH	search string	8	search string/strategy	“TS=(clear-cut* OR clearcut* OR clearfell* OR clear-fell* OR “clear fell*” OR even-aged OR uneven-aged) AND (forest* OR tree*)” "management block": "clear-cut* OR clearcut* OR clearfell* OR clear-fell* OR “clear fell*” OR even-aged OR uneven-aged)" "forest block": "forest* OR tree*"	Search string/strategy. Can be either provided just as a complete string as entered into a platform's search function or supplemented by following the full string with a JSON format character string designating a series of named search blocks (see the example).	compulsory	Can be populated automatically from search history export
NRH	search string	8	search fields	“TS”	Field(s) searched	optional	Can be populated automatically from search history export. Optional if this is specified in the search string itself.
NRH	search settings	9	database time coverage from	“1945.01.01”	First accessible date within the database (YYYY.MM.DD)	optional	State 'unknown' if not known. Can be populated automatically from search history export
NRH	search settings	9	database time coverage to	“2021.12.31”	Last accessible date within the database (YYYY.MM.DD)	optional	State 'unknown' if not known. Can be populated automatically from search history export
NRH	search settings	9	date limitations	“time_span:” “null”	Time span limitations applied	optional	Can be populated automatically from search history export
NRH	search settings	9	language	“language:” “en”	Language limitations applied	optional	Can be populated automatically from search history export
NRH	search settings	9	settings	“lemmatization:” “on”, “spellchecking:” “Suggest”,	Other settings, including content restrictions (e.g. excluding conference proceedings)	optional	Can be populated automatically from search history export
NRH	quality appraisal	10	quality assurance	"appears in published protocol"	Optional categorical description of the type of search: "exploratory search", "appears in published protocol", "appears in published review", "peer-reviewed", "validated against benchmark articles" (multiple choices acceptable)	optional	Multiple choice
NRH	quality appraisal	10	validation report	"10.5438/67dgh-t56-78b"	Optional DOI, citation, or URL for manuscript describing validation of the search string	optional
			peer review	"10.5438/67dgh-t56-78b"	Optional URL of public peer-review comments on the search strategy	optional
NRH	narrative	11	description	"The search was conducted as part of a systematic review, developed during the publication of a protocol ([link]) and finalised during conduct of a systematic review ([link])"	Optional description of the context of the search	optional
NRH	meta-data	12	review question	"What is the impact of continuous cover forestry compared to clearcut forestry on stand-level biodiversity in boreal and temperate forests?"	The review question of focus for the search strategy	optional
			review type	"Systematic review"	Optional, one of the following: "systematic review", "systematic map", "scoping review", "rapid review", "other literature review"
NRH	associated dois	13	linked review protocol/registered report	"10.1186/s13750-018-0138-y"	DOI, citation, or URL for the protocol or registered report outlining the planned search methods	optional
NRH	associated dois	13	linked final review document	"10.5438/55e-987-a5-t5c0"	DOI, citation, or URL for the final review document describing the search methods used	optional

## Sheet: JSON structure
item	hierarchy	example
"authors":	nested, multiple entry	"name": "Seedre, M" "ORCID": "0000-0002-3635-6354" "email": "m.seedre@mail.com" "name": "Felton, A" "name": "Lindbladh, M"
"date":	nested, single entry	“data_entry:” “2021.03.02” “strategy_exported”: “2021.03.02” “search_conducted:” “2020.01.01” “search_updated_1” “2021.02.01”
"string_name":	unnested, single entry	"final"
"keywords":	unnested, multiple entry	"Alternative forest management", "Even-aged silviculture", "Uneven-aged silviculture", "Partial harvest", "Selection harvest", "Clear cut", "Clear fell"
"related_records":	unnested, multiple entry	"10.5438/67dgh-t5666oop"
"parent_record":	unnested, single entry	"10.5438/67dgh-t56-78p"
"references"	unnested, multiple entry	"10.1079/searchRxiv/20210426080"
"platform":	unnested, single entry	“Web of Science”
"database":	unnested, multiple entry	“Social Sciences Citation Index (SSCI)”
"search_string":	nested, single entry	“TS=(clear-cut* OR clearcut* OR clearfell* OR clear-fell* OR “clear fell*” OR even-aged OR uneven-aged) AND (forest* OR tree*)” "management block": "clear-cut* OR clearcut* OR clearfell* OR clear-fell* OR “clear fell*” OR even-aged OR uneven-aged)" "forest block": "forest* OR tree*"
"search_field":	unnested, single entry	“TS”
"database_time_coverage":	nested, single entry	"database_time_from": “1945.01.01” "database_time_to": "2021.12.31"
“search_time_span:”	nested, multiple entry	“null”
"search_language":	unnested, multiple entry	“en”
"settings":	nested, multiple entry	“lemmatization:” “on”, “spellchecking:” “Suggest”,
"quality_assurance":	unnested, multiple entry	"appears in published protocol"
"validation_report":	unnested, multiple entry	"10.5438/67dgh-t56-78b"
"peer_review":	unnested, multiple entry	"https://pubpeer.com/publications/3C0A753937515D4ACAEDB31CAE22C2"
"description":	unnested, single entry	"The search was conducted as part of a systematic review, developed during the publication of a protocol ([link]) and finalised during conduct of a systematic review ([link])"
"review_question":	unnested, single entry	"What is the impact of continuous cover forestry compared to clearcut forestry on stand-level biodiversity in boreal and temperate forests?"
"review_type":	unnested, single entry	"Systematic review"
"linked_protocol":	unnested, multiple entry	"10.1186/s13750-018-0138-y"
"linked_report":	unnested, multiple entry	"10.5438/55e-987-a5-t5c0"

## Sheet: Glossary
Term	Synonyms	Description	Example	Reference
Search strategy		A full set of methods that describe one or more searches across one or more resources in sufficient detail to allow reproduction of the search. The term 'search strategy' may be used to describe: a complete set of searches across multiple databases or resources; multiple searches within a single resource; a single search used in one resource.
Search string	Query	A single full set of search terms entered into a search facility specifying combinations of substrings and search terms that must (or must not) be returned within a specified field.
Substring	Search block	A set of conceptually linked terms that may form part of a whole search string, but also function in isolation for a given subtopic.
Search term	Synonym	Words or phrases used to describe a concept. Search terms can be combined with related, alternative words or phrases (synonyms) to account for variability in terminology used to describe a concept, forming conceptual substrings.
Boolean operator		Standard terms used to combine search terms and substrings to create a full search string. Specifically, they are: AND, OR, NOT (sometimes specified as AND NOT)
Operator precedence
Parentheses		In search terminology, brackets used to compartmentalise search terms, indicating the order in which they should be combined. Terms within parentheses are combined before those adjacent to the bracketed set of terms.
Meta-data		Descriptive information used to provide further context regarding a search strategy. This information is not compulsory to allow reproducibility but may increase understanding and usability of the search strategy.
Search settings	Search limits; Restrictions	Vairables that can be set (or use the search function defaults) to restrict or expand search results in a given way. These are often database- and platform- specific.	Lemmatization; Spellchecking
Validation		Testing a search string (or substring) against a set of records of known relevance to demonstrate an appropriate level of recall. Since some filters involve database-/platform- specific search fields (e.g. MeSH), the filters themselves are often only recommended for use in the resources for which they have been tested.		10.3163/1536-5050.96.4.011; 10.18438/eblip29633
Internal validation		A test of whether and to what degree the search finds the records used to develop the filter.		10.3163/1536-5050.96.4.011
External validation		A test of whether and to what degree the search finds other records of known relevance in the same or another database.		10.3163/1536-5050.96.4.011
Provider	Publisher	The organisation that provides access to the resource via a given interface and search functionality.
Platform		A user interface for performing a search and accessing information indexed within one or more databases.
Database	Academic database; Bibliographic database; Citation database; Citation index	A dataset of bibliographic information that, for a given search strategy on a given date and time, would return a fixed and identical set of results irrespective of the platform used to search it.
Subscription	Access	The financial agreement an organisation makes with a bibliographic database provider to give its users access to one or more databases. The nature of the agreement may affect the content accessible via the number and selection of databases and the year ranges that can be accessed. Subscriptions can change instantaneously over time depending on the nature of the agreement between the subscribing o…
Line-by-line search		Individual terms (words or phrases) are separated into different lines, such that they must be individually copied and pasted into a search facility and combined either in a single search or as sequential searches.
Block-by-block search		Substrings are separated into different lines, such that they must be individually copied and pasted into a search facility and combined either in a single search or as sequential searches.
Single-line search		All search terms and substrings for the entire search are formatted as a single character string and can be copied and pasted into a search facility in one go.
Controlled vocabulary	Subject headings; MeSH	A curated set of keywords/terms that may be used to tag a record within a bibliographic database. Only a specific number of possible terms are available and these may be hierarchical in nature. The terms may be produced by the research community and expanded only as novel concepts are introduced through consensus. Controlled vocabularies are often database-specific.
Search results	Hits; Records	The set of individual records that are returned from a given search.
Search filter	Validated search string	A validated search string that has been tested against a set of records of known relevance to demonstrate an appropriate level of recall.
Bibliographic record		A single entry in a bibliographic database containing a set of data across different fields that attempt to uniquely describe a published article. This will often include a unique internal identifier (specific to the database used) or external identifier (used across databases).	Digital object identifier (10.3163/1536-5050.96.4.011)
Search history		A record of one or more searches performed in a database, including the search string, settings, date, databases, and platform.
Alerts	Citation alerts	Email notifications from a database provider or platform indicating when additional records that match a given search strategy have been indexed in the database. These may be sent immediately upon indexing or at regular intervals (e.g. monthly).
Syntax		The set of characters used to combine terms into a functional search string, including field codes, Boolean operators, exact phrases, parentheses and proximity operators. Syntax may be database- and/or platform- specific.
Field code	Search field	Short character sets indicating which field is searched using the string provided.	AB (abstract); TI (title)
Benchmarking	Comparison with a gold standard set; Comprehensiveness checking
Recall		The fraction of the total number of existing relevant documents that are retrieved by a search.
Precision	Specificity	The fraction of the total number of search results that are deemed relevant.
Bias		Bias may be present if results of a search do not match the intended scope, for example due to the unintentional presence of a given term. This bias may be directional, for example if 'increase' is included but not 'decrease', or it may result from an overrepresentation of a subset of the literature because of the presence of more synonyms for one concept than for another.
Coverage		The degree to which different aspects of the evidence base are included in a given database. Coverage may relate to the item type, document/publication type, discipline, time period, languages, and full text access.
Thesaurus	Ontology	A resource that lists words in groups of synonyms and related concepts.
Reproducibility		The ability to repeat a search strategy given the methods provided.
Open Discovery		A concept within the Open Science model that describes the ability to perform bibliographic searches without a paywall or membership/subscription barrier.
Systematic search		The goal of systematic searches is to (a) identify all relevant records (within the resource constraints) in a (b) transparent and (c) reproducible manner. These are often part of systematic evidence syntheses such as systematic reviews.	10.1002/jrsm.1378
Exploratory search		The goal of exploratory searches is to learn about a concept or body of research, including its characteristics (eg, terms, volume of evidence, type of research).	10.1002/jrsm.1378
Lookup search		The goal of lookup searches is to identify one or a small number of research articles that meet a narrow set of criteria.	10.1002/jrsm.1378
Sensitivity		The fraction of total records in existence that are retrieved by a search.
Efficiency		A measure of search precision related to the proportion of relevant information retrieved by a search, assuming that effort must be expended in manually selecting the relevant records from the results.
Response time		The time taken for a search facility to return a set of search results. This it typically related to the complexity of the search strategy.
Wildcard		A specific symbol used to replace one or more characters in a search term, expanding the set of results obtained. Wildcards are often database- or platform- specific.	* denotes multiple characters (e.g. salmo* retrieves Salmo, salmon and salmonid); colo$r retrieves colour and color
Term expansion	Query expansion	The process of adding related terms to a search string to increase the number of results and increase recall.
Truncation	Stemming	Allowing the ending of a search term to vary by using a specific symbol appended to a word stem. Truncation symbols are often database- or platform- specific.	salmo* retrieves Salmo, salmon and salmonid
Lemmatization		The use of predefined synonyms within a search facility to replace certain words where those lemma/synonyms have been defined. This is performed without the user having to specify the synonyms ot be searched. Lemmatization relies on the presence of underlying ontologies/dictionaries. Unlike stemming, lemmatization relies on term meaning rather than a shared spelling (stem).	If lemmatization is enabled, a user specific search including the term 'better' may also retrieve matches for 'good'
Exact phrase	Quotation marks; Loose phrase	A multi-word search term searched precisely as given; i.e. the order of terms is fixed. Databases and platforms differ in whether they allow or automatically perform stemming or lemmatization within a phrase. Scopus, for example, specifies 'loose phrases' that include stemming and lemmatization and 'exact phrases' that do not, using {} or "" respectively.	"global pandemic" retrieves only records including the phrase exactly as given
Refinement		Incremental improvement of a search strategy, typically as an interplay/tradeoff between sensitivity (obtaining ALL relevant records) and precision (obtaining ONLY relevant records).
Post-query filtering	Filtering; Post-query refinement	The application of built-in filters within a platform to subset the results by a given field, for example year ranges or subject categories. These are often database- and platform- specific.
Proximity operator		Proximity operators allow users to search for terms within a set distance of one another. They can be specified in any order with NEAR, or in the order provided with WITHIN. The exact syntax required is database- and platform- specific.	covid w2 pandemic
Scoping		An iterative process of designing a search strategy based on query expansion and exploratory searching, followed by reviewing a sample of the results. Ideally it also includes some benchmarking or internal validation to test the search recall.
Protocol	Registered report	An a priori methodology document that outlines in detail the planned methods for a study (in this case, a search strategy). These are ideally peer-reviewed and published before work ebgins to allow for feedback and improvement.
Librarian	Information specialist; Search expert	An expert in information retrieval trained in a wide variety of search techniques. They should be consulted, involved and credited appropriately for their work, typically by inclusion as a co-author on published papers.
Term explosion		Searches for all records indexed with a given thesaurus term including all records indexed with the narrower thesaurus terms.
