# Supplementary material for: A suggested data structure for transparent and repeatable reporting of bibliographic searching
Source: Campbell Syst Rev. 2022 Nov 23;18(4):e1288. doi: 10.1002/cl2.1288 (PMC9682961; doi:10.1002/cl2.1288)
Supplement: Supplementary file 2 — Supporting Information 2. [file CL2-18-e1288-s001.JSON]

{
  "record_info": {
    "id_1": "https://www.doi.org/10.1897/687-asdg9-88.10",
    "repository": "SearchRxiv, https://www.searchrxiv.org",
    "internal_id": "10.1897/687-asdg9-88.10"
  },
  "authors": [
    {
      "name": "Seedre, M",
      "ORCID": "0000-0002-3635-6354",
      "email": "m.seedre@mail.com"
    },
    {
      "name": "Felton, A"
    },
    {
      "name": "Lindbladh, M"
    }
  ],
  "date": {
    "data_entry": "2021.03.02",
    "strategy_exported": "2021.03.02",
    "search_conducted": "2020.01.01",
    "search_updated_1": "2021.02.01"
  },
  "string_name": "final",
  "keywords": ["Alternative forest management", "Even-aged silviculture", "Uneven-aged silviculture", "Partial harvest", "Selection harvest", "Clear cut", "Clear fell"],
  "related_records": "https://www.doi.org/10.5438/67dgh-t5666oop",
  "parent_record": "https://www.doi.org/10.5438/67dgh-t56-78p",
  "platform": "Web of Science",
  "database": ["Social Sciences Citation Index (SSCI)"],
  "search_string": {
    "full_string": "TS=(clear-cut* OR clearcut* OR clearfell* OR clear-fell* OR \"clear fell*\" OR even-aged OR uneven-aged) AND (forest* OR tree*)",
    "management block": "TS=(clear-cut* OR clearcut* OR clearfell* OR clear-fell* OR \"clear fell*\" OR even-aged OR uneven-aged)",
    "forest block": "TS=(forest* OR tree*)"
  },
  "search_field": null,
  "database_time_coverage": {
    "database_time_from": "1945.01.01",
    "database_time_to": "2021.12.31"
  },
  "search_time_span": null,
  "search_language": ["en"],
  "settings": {
    "lemmatization": "TRUE",
    "spellchecking": "Suggest"
  },
  "quality_assurance": ["appears in published protocol"],
  "validation_report": ["https://www.doi.org/10.5438/67dgh-t56-78b"],
  "peer_review": ["https://pubpeer.com/publications/3C0A753937515D4ACAEDB31CAE22C2"],
  "description": "The search was conducted as part of a systematic review, developed during the publication of a protocol ([link]) and finalised during conduct of a systematic review ([link])",
  "review_question": "What is the impact of continuous cover forestry compared to clearcut forestry on stand-level biodiversity in boreal and temperate forests?",
  "review_type": "systematic review",
  "linked_protocol": ["https://www.doi.org/10.1186/s13750-018-0138-y"],
  "linked_report": ["https://www.doi.org/10.5438/55e-987-a5-t5c0"]
}
