# Supplementary material for: A suggested data structure for transparent and repeatable reporting of bibliographic searching
Source: Campbell Syst Rev. 2022 Nov 23;18(4):e1288. doi: 10.1002/cl2.1288 (PMC9682961; doi:10.1002/cl2.1288)
Supplement: Supplementary file 3 — Supporting Information 3. [file CL2-18-e1288-s003.JSON]

{
  "record_info": {
    "id_1": "https://www.doi.org/10.1567/687-ajkg9-88.10",
    "repository": "SearchRxiv, https://www.searchrxiv.org",
    "internal_id": "10.1567/687-ajkg9-88.10"
  },
  "authors": [
    {
      "name": "Rethlefsen, M",
      "ORCID": "0000-0001-5322-9368",
      "email": "moc.liamg@nesfelhterlm"
    }
  ],
  "date": {
    "data_entry": "2022.03.03",
    "strategy_exported": "2010.05.06",
    "search_conducted": "2010.05.06",
    "search_updated_1": "2022.03.03"
  },
  "string_name": "final",
  "keywords": ["electronic device", "subject identification", "subject enrollment", "trial recruitment", "electronic health record"],
  "platform": "Ovid",
  "database": ["MEDLINE(R) and In-Process, In-Data-Review & Other Non-Indexed Citations"],
  "search_string": {
    "1": "exp Patient Selection/",
    "2": "clinical trial$.tw.",
    "3": "exp *Clinical Trials as Topic/",
    "4": "2 or 3",
    "5": "clinical trial.pt.",
    "6": "4 not 5",
    "7": "(recruit$ or accrual$).tw.",
    "8": "(eligib$ or enroll$).ti.",
    "9": "exp \"Referral and Consultation\"/",
    "10": "7 or 8 or 9",
    "11": "6 and 10",
    "12": "(electronic$ or computing or computer$ or data mining or natural language processing or automat$ or real time or real-time or realtime or e-screen$ or (electronic$ adj screen$)).tw.",
    "13": "exp Computing Methodologies/",
    "14": "exp \"Information Storage and Retrieval\"/",
    "15": "exp Medical Records Systems, Computerized/",
    "16": "exp Reminder Systems/",
    "17": "12 or 13 or 14 or 15 or 16",
    "18": "(clinical trial$ adj3 alert$).tw.",
    "19": "18 or (17 and (1 or 11))"
  },
  "search_field": null,
  "database_time_coverage": {
    "database_time_from": "1946.01.01",
    "database_time_to": "2022.03.03"
  },
  "search_time_span": null,
  "search_language": ["en"],
  "settings": {
  },
  "quality_assurance": ["appears in published protocol"],
  "description": "The timely and efficient identification of potential study subjects as a key component of recruitment and subsequently trial success becomes more and more important. Not only the demand for clinical research rises (e.g. ever increasing speed of discoveries from biotechnological sciences with need for translation into clinical practice), but also the “offer” side is waning (e.g. long duration till obtaining results) In pharmaceutical research this mismatch has led to an ever growing drug pipeline, which is the average time of a drug candidate before getting approved for patient treatment. This means not only a delay in potentially helpful treatments being available to patients, but also an estimated loss of US$ 1 million in sales for each month a drug is not yet on the market – costs that subsequently are passed onto the health care system. Up to 50% of trials’ time is attributed to the recruitment time. The Center for Information and Study on Clinical Research Participation reports that 80% of clinical trials are delayed for at least 1 month due to enrollment problems. Traditionally potential study subjects are identified either by research personnel searching through huge amounts of patient charts or by physicians at point-of-care. While both approaches are burdensome, time-costly and particularly insufficient in time-sensitive studies, the introduction of electronic health record systems in the 1990s gave way to attempts of automating this task. To our knowledge it has not been assessed systematically, whether such tools are accurate and efficient in general, or which specific method (e.g. closed versus open vocabulary queries) yields the best results. To facilitate further developments and ultimately to help meeting enrollment goals of clinical trials a systematic review of electronic screening devices is warranted.",
  "review_question": "What is the accuracy, efficiency and cost-effectiveness of different electronic devices for identifying study subjects for enrollment into clinical studies?",
  "review_type": "systematic review",
  "linked_protocol": ["https://www.doi.org/10.1186/s13750-018-0138-y"],
  "linked_report": ["https://www.doi.org/10.5438/55e-987-a5-t5c0"]
}
